# Supplementary material for: High-resolution profiling of the gut microbiome reveals the extent of Clostridium difficile burden
Source: NPJ Biofilms Microbiomes. 2017 Dec 5;3:35. doi: 10.1038/s41522-017-0043-0 (PMC5717231; doi:10.1038/s41522-017-0043-0)
Supplement: Supplementary file 1 — Supplementary Table 1 [file 41522_2017_43_MOESM1_ESM.xlsx]

## Sheet: Table S1
Table S1: Results of validation study of 804 isolates of C. difficile.
NCBI ID of Clostridium difficile isolate	Resphera Insight % C diff species level calls
ERR125908	100
ERR125909	100
ERR125910	100
ERR125911	99.6753
ERR125912	99.6764
ERR125913	100
ERR125914	100
ERR125915	99.4723
ERR125916	99.3769
ERR125917	99.723
ERR125918	99.6753
ERR125919	100
ERR125921	100
ERR125922	100
ERR125923	100
ERR125924	99.7199
ERR125925	100
ERR125926	100
ERR125927	99.7024
ERR125928	100
ERR125929	100
ERR125930	100
ERR125931	100
ERR125932	99.7167
ERR125933	100
ERR125934	99.6904
ERR125935	100
ERR125938	99.4236
ERR125939	99.3031
ERR125940	100
ERR125941	100
ERR125943	99.3939
ERR125944	99.7222
ERR125945	99.4413
ERR125946	100
ERR125947	99.4135
ERR125948	99.4413
ERR125949	100
ERR125950	99.7093
ERR125951	99.6416
ERR125952	100
ERR125953	99.3266
ERR125954	99.6711
ERR125955	100
ERR125956	100
ERR125957	100
ERR125958	99.6914
ERR125959	99.6845
ERR125960	100
ERR125961	99.6587
ERR125962	99.6942
ERR125963	99.6914
ERR125964	99.6988
ERR125965	99.6865
ERR125966	99.7118
ERR125967	99.6875
ERR125968	100
ERR125969	99.4269
ERR125970	99.7199
ERR125971	100
ERR125972	100
ERR125973	100
ERR125974	100
ERR125976	100
ERR125977	100
ERR125978	100
ERR125979	99.6865
ERR125980	100
ERR125981	100
ERR125982	100
ERR125983	99.6429
ERR125984	100
ERR125985	100
ERR125986	100
ERR125987	99.7118
ERR125988	99.7602
ERR125991	99.6865
ERR125992	100
ERR125993	100
ERR125994	99.6855
ERR125996	100
ERR125997	100
ERR125998	99.6845
ERR125999	100
ERR126000	100
ERR126001	100
ERR126002	99.705
ERR126003	100
ERR171191	100
ERR171192	99.7214
ERR171193	100
ERR171196	100
ERR171197	99.449
ERR171198	100
ERR171199	99.697
ERR171200	100
ERR171202	100
ERR171203	99.6599
ERR171204	99.6564
ERR171208	99.7093
ERR171209	99.7093
ERR171211	100
ERR171212	99.696
ERR171214	100
ERR171215	100
ERR171220	100
ERR171223	100
ERR171224	99.7093
ERR171225	98.9209
ERR171226	100
ERR171232	99.6805
ERR171233	99.6815
ERR171234	99.7015
ERR171235	99.7015
ERR171236	100
ERR171237	99.7015
ERR171238	100
ERR171239	100
ERR171284	99.6528
ERR171292	100
ERR171296	99.0712
ERR171303	99.6805
ERR171306	100
ERR171307	100
ERR171308	99.6894
ERR171316	100
ERR171318	100
ERR171321	100
ERR171332	100
ERR171340	100
ERR171341	100
ERR171342	100
ERR171343	100
ERR171344	100
ERR171345	100
ERR171351	100
ERR171352	99.631
ERR171355	99.6429
ERR171377	100
ERR178512	99.6711
ERR178513	99.6835
ERR178514	100
ERR178515	99.6815
ERR178516	100
ERR178518	100
ERR178520	100
ERR178521	99.6835
ERR178522	100
ERR178524	99.696
ERR178525	100
ERR178526	100
ERR178527	99.6855
ERR178530	100
ERR178531	100
ERR178532	100
ERR178534	100
ERR178536	99.7093
ERR178538	100
ERR178540	100
ERR178543	99.7207
ERR178544	100
ERR178545	100
ERR178546	100
ERR178547	100
ERR178550	99.7126
ERR178555	100
ERR178556	100
ERR178558	99.7041
ERR178559	100
ERR178560	100
ERR178561	99.711
ERR178562	100
ERR178563	100
ERR178566	99.6764
ERR178567	100
ERR178569	100
ERR178570	100
ERR178571	99.3902
ERR178572	100
ERR178575	100
ERR178579	100
ERR178580	100
ERR178582	99.6429
ERR178584	99.6429
ERR178586	100
ERR178587	99.6516
ERR178589	100
ERR178591	99.6454
ERR178592	100
ERR178593	100
ERR178594	100
ERR178595	100
ERR178598	99.6429
ERR178599	100
ERR178600	100
ERR178602	99.7183
ERR178603	100
ERR178605	100
ERR247041	100
ERR247042	99.7085
ERR247043	100
ERR247044	100
ERR247045	99.3651
ERR247047	100
ERR247048	99.6988
ERR247049	100
ERR247050	100
ERR247051	99.361
ERR247052	99.4135
ERR247053	100
ERR247054	100
ERR247055	100
ERR247056	100
ERR247057	100
ERR247059	100
ERR247063	99.6885
ERR247064	100
ERR247065	100
ERR247067	100
ERR247069	100
ERR247070	100
ERR247071	100
ERR247072	100
ERR247073	100
ERR247074	100
ERR247075	100
ERR247076	100
ERR247077	100
ERR247078	100
ERR247079	100
ERR247080	100
ERR247081	100
ERR247082	100
ERR247083	100
ERR247084	99.67
ERR247085	100
ERR247086	100
ERR247088	99.1045
ERR247089	100
ERR247090	99.7006
ERR247091	100
ERR247092	100
ERR247093	100
ERR247094	99.6997
ERR247095	100
ERR247096	99.6885
ERR247097	100
ERR247098	100
ERR247099	100
ERR247100	100
ERR247101	100
ERR247102	100
ERR247103	100
ERR247104	100
ERR247105	100
ERR247106	100
ERR247107	99.729
ERR247108	100
ERR247109	100
ERR247111	99.6785
ERR247112	100
ERR247113	99.1254
ERR247114	100
ERR247115	99.4521
ERR247116	100
ERR247117	100
ERR247119	99.6904
ERR247120	99.6154
ERR247121	100
ERR247122	100
ERR247123	99.6154
ERR247124	100
ERR247125	100
ERR247127	99.6154
ERR247128	100
ERR247129	99.6491
ERR247130	100
ERR247131	100
ERR247132	100
ERR247133	100
ERR247134	99.4152
ERR247135	100
ERR247136	99.6835
ERR256894	99.6904
ERR256895	100
ERR256896	100
ERR256897	100
ERR256898	100
ERR256900	100
ERR256901	99.6914
ERR256902	100
ERR256903	99.7135
ERR256904	100
ERR256905	99.6904
ERR256906	99.6865
ERR256907	99.6904
ERR256908	100
ERR256909	100
ERR256910	99.6875
ERR256911	100
ERR256912	99.4269
ERR256913	100
ERR256914	100
ERR256915	99.6815
ERR256916	100
ERR256917	100
ERR256918	100
ERR256919	100
ERR256920	100
ERR256921	100
ERR256923	99.7253
ERR256924	99.67
ERR256925	100
ERR256926	100
ERR256928	99.7253
ERR256929	100
ERR256931	100
ERR256932	100
ERR256933	100
ERR256934	100
ERR256935	100
ERR256936	100
ERR256937	100
ERR256938	100
ERR256939	100
ERR256940	100
ERR256941	100
ERR256942	99.7085
ERR256943	100
ERR256944	100
ERR256945	100
ERR256948	99.6795
ERR256949	100
ERR256950	100
ERR256951	100
ERR256952	100
ERR256953	99.6885
ERR256954	100
ERR256955	100
ERR256956	100
ERR256957	100
ERR256958	100
ERR256959	100
ERR256960	100
ERR256961	100
ERR256962	99.723
ERR256963	100
ERR256964	100
ERR256965	99.2593
ERR256966	100
ERR256967	100
ERR256968	100
ERR256969	99.7135
ERR256970	100
ERR256971	100
ERR256972	100
ERR256973	99.2593
ERR256974	100
ERR256975	99.7531
ERR256976	99.6528
ERR256977	100
ERR256978	99.3464
ERR256979	99.6491
ERR256980	100
ERR256981	100
ERR256982	100
ERR256983	99.7207
ERR256984	99.6667
ERR256985	100
ERR256986	100
ERR256987	99.6764
ERR256988	100
ERR256989	100
ERR256990	99.6479
ERR256991	100
ERR257001	100
ERR257002	100
ERR257003	99.6805
ERR257004	100
ERR257005	100
ERR257006	99.6795
ERR257007	99.7015
ERR257008	100
ERR257009	100
ERR257010	100
ERR257011	99.7015
ERR257012	100
ERR257013	100
ERR257014	99.7191
ERR257015	99.6825
ERR257016	99.6914
ERR257017	99.7101
ERR257018	100
ERR257019	99.6914
ERR257020	100
ERR257021	100
ERR257022	99.696
ERR257023	100
ERR257024	100
ERR257025	100
ERR257026	99.455
ERR257027	99.7024
ERR257028	100
ERR257029	100
ERR257030	100
ERR257031	100
ERR257032	99.6951
ERR257033	99.4286
ERR257044	99.711
ERR257045	100
ERR257046	100
ERR257047	100
ERR257048	99.6732
ERR257049	100
ERR257050	100
ERR257051	100
ERR257052	99.4269
ERR257053	100
ERR257054	99.7135
ERR257055	100
ERR257056	100
ERR257057	100
ERR257058	100
ERR257059	100
ERR257060	100
ERR257061	99.6914
ERR257062	100
ERR257063	100
ERR257064	99.7126
ERR257065	100
ERR257066	100
ERR257067	99.7159
ERR257068	99.6805
ERR257069	100
ERR257070	100
ERR257071	100
ERR257072	99.6678
ERR257082	100
ERR257083	100
ERR257084	99.6516
ERR257085	100
ERR340575	99.6923
ERR340576	100
ERR340577	100
ERR340578	100
ERR340579	100
ERR340580	100
ERR340581	100
ERR340582	100
ERR340583	99.6403
ERR340584	99.7455
ERR340585	100
ERR340586	100
ERR340587	100
ERR340588	99.7126
ERR340589	100
ERR340590	100
ERR340591	99.3311
ERR340592	99.6587
ERR340593	100
ERR340594	100
ERR340595	99.7024
ERR340596	99.4366
ERR340597	99.4366
ERR340598	100
ERR340599	100
ERR340600	100
ERR340601	100
ERR340602	99.7033
ERR340603	99.6835
ERR340604	100
ERR340605	99.6835
ERR340606	100
ERR340607	100
ERR340608	100
ERR340609	100
ERR340610	100
ERR340611	100
ERR340612	99.7041
ERR340613	100
ERR340614	100
ERR340615	100
ERR340616	100
ERR340617	100
ERR340618	100
ERR340620	100
ERR340621	100
ERR340622	100
ERR340623	100
ERR340624	99.6875
ERR340625	100
ERR340626	100
ERR340627	99.6575
ERR340628	100
ERR340629	99.6689
ERR340630	99.67
ERR340631	100
ERR340632	100
ERR340633	100
ERR340634	99.7475
ERR340635	99.6774
ERR340636	99.7543
ERR340637	100
ERR340638	100
ERR340639	100
ERR340640	100
ERR340641	100
ERR340642	100
ERR340643	100
ERR340644	100
ERR340645	100
ERR340646	100
ERR340647	100
ERR340648	100
ERR340649	99.4253
ERR340650	100
ERR340651	99.6914
ERR340652	100
ERR340653	100
ERR340654	100
ERR340655	100
ERR340656	99.435
ERR340657	100
ERR340658	100
ERR340659	100
ERR340660	100
ERR340661	100
ERR340662	100
ERR340663	99.6865
ERR351985	99.6875
ERR351986	100
ERR351987	100
ERR351988	99.4302
ERR351989	100
ERR351990	99.6865
ERR387364	100
ERR387365	100
ERR387366	100
ERR387367	100
ERR387368	100
ERR387369	100
ERR387370	100
ERR387371	99.6774
ERR387372	100
ERR387373	100
ERR387374	100
ERR387375	100
ERR387376	99.6845
ERR387377	100
ERR387378	100
ERR387379	100
ERR387380	100
ERR387381	100
ERR387382	100
ERR387383	100
ERR387384	99.6732
ERR387385	100
ERR387386	100
ERR387387	100
ERR387388	100
ERR387389	100
ERR387390	100
ERR387392	100
ERR387393	100
ERR387394	100
ERR387395	100
ERR387396	100
ERR387397	99.6764
ERR387398	100
ERR387400	100
ERR387401	100
ERR387402	100
ERR387403	100
ERR387404	100
ERR387405	100
ERR387406	100
ERR387407	99.7076
ERR387408	100
ERR387409	100
ERR387410	100
ERR387411	100
ERR387412	100
ERR387413	100
ERR387414	100
ERR387415	100
ERR387416	100
ERR387417	100
ERR387418	99.6774
ERR387419	99.661
ERR387420	99.6689
ERR387421	100
ERR387422	99.6875
ERR387423	99.7207
ERR387424	99.6835
ERR387425	100
ERR387426	100
ERR387427	99.6904
ERR387428	100
ERR387429	100
ERR387430	100
ERR387431	100
ERR387432	100
ERR387433	100
ERR387434	100
ERR387435	99.6845
ERR387436	100
ERR387437	100
ERR387438	100
ERR387439	100
ERR387440	99.6825
ERR387441	100
ERR387442	100
ERR387443	100
ERR387444	100
ERR387445	100
ERR387446	100
ERR387447	100
ERR387448	100
ERR387449	100
ERR387450	100
ERR387451	100
ERR387452	100
ERR387453	100
ERR387454	100
ERR387455	100
ERR387456	100
ERR387457	99.6764
ERR387458	100
ERR403717	100
ERR485013	100
ERR485014	99.6587
SRR592724	100
SRR593163	100
SRR593166	100
SRR593167	100
SRR593168	100
SRR593169	100
SRR593170	100
SRR593171	99.6429
SRR593172	100
SRR593173	100
SRR593174	100
SRR593175	99.7685
SRR593176	100
SRR593178	100
SRR593180	99.6711
SRR593181	100
SRR593182	99.6644
SRR593183	100
SRR593185	100
SRR593186	99.6764
SRR593187	100
SRR593188	99.6743
SRR593189	99.4048
SRR593190	100
SRR593191	100
SRR593192	100
SRR593193	100
SRR593194	99.6835
SRR593195	99.6835
SRR593196	100
SRR593197	100
SRR593198	100
SRR593199	99.6403
SRR593200	100
SRR593201	99.6865
SRR593202	100
SRR593203	100
SRR593204	100
SRR593205	100
SRR593206	100
SRR593207	100
SRR593208	99.723
SRR593209	100
SRR593210	100
SRR593211	99.4885
SRR593212	100
SRR593213	99.3197
SRR593214	100
SRR593215	99.3884
SRR593216	100
SRR593217	99.6875
SRR593218	100
SRR593219	99.6785
SRR593221	100
SRR593222	100
SRR593223	100
SRR593224	100
SRR593225	100
SRR593226	100
SRR593227	100
SRR593228	100
SRR593229	100
SRR593230	100
SRR593232	100
SRR593233	100
SRR593234	100
SRR593235	100
SRR593237	99.6575
SRR593238	100
SRR593239	100
SRR593240	100
SRR593241	100
SRR593243	100
SRR593244	100
SRR593245	100
SRR593247	100
SRR593248	99.7669
SRR593266	100
SRR593268	100
SRR593270	99.8073
SRR593272	100
SRR593273	99.8594
SRR593278	99.2883
SRR593279	99.4163
SRR593282	100
SRR593284	100
SRR593285	100
SRR593286	100
SRR593287	99.6146
SRR593289	100
SRR593290	100
SRR593291	100
SRR593293	100
SRR593294	100
SRR593295	100
SRR593299	100
SRR593300	100
SRR593301	99.3355
SRR593302	100
SRR593303	100
SRR593304	99.6923
SRR593305	100
SRR593306	100
SRR593307	100
SRR593309	100
SRR593310	99.7938
SRR593311	100
SRR593312	100
SRR593313	100
SRR593314	99.6491
SRR593315	99.7126
SRR593316	100
SRR593317	99.7159
SRR593318	100
SRR593319	100
SRR593320	99.6865
SRR593371	100
SRR593372	99.6429
SRR593375	100
SRR593376	99.6622
SRR593377	100
SRR593378	99.6795
SRR593379	100
SRR593380	99.631
SRR593381	100
SRR593382	99.6785
SRR593383	100
SRR593384	100
SRR593386	100
SRR593387	100
SRR593388	100
SRR593389	100
SRR593390	100
SRR593391	100
SRR593392	100
SRR593393	100
SRR593394	100
SRR593395	100
SRR593396	100
SRR593397	99.6855
SRR593400	99.8264
SRR593401	99.7006
SRR593402	100
SRR593403	100
SRR593404	100
SRR593405	100
SRR593407	100
SRR593408	100
SRR593409	100
SRR593410	100
SRR593411	99.8249
SRR593412	100
SRR593451	100
SRR593452	99.6633
SRR776454	100
SRR776456	100
SRR776457	99.6933
SRR776459	100
SRR776462	100
SRR776465	100
SRR776467	100
SRR776469	100
SRR776470	100
SRR776472	100
SRR776473	100
SRR776475	99.6633
SRR776476	100
SRR776477	100
SRR776479	100
SRR776480	100
SRR776481	99.6667
SRR776482	100
SRR776485	100
